# Supplementary material for: The Slowing Rate of CpG Depletion in SARS-CoV-2 Genomes Is Consistent with Adaptations to the Human Host
Source: Mol Biol Evol. 2022 Feb 3;39(3):msac029. doi: 10.1093/molbev/msac029 (PMC8892944; doi:10.1093/molbev/msac029)
Supplement: msac029_Supplementary_Data [file msac029_supplementary_data.zip]

Archive with 7 entries (7 files):
- Additional file 1_Supplementary figures.pdf
- Author checklist.docx
- Rebuttal.docx
- Supplementary Table 2.xlsx
- Supplementary Table 4.xlsx
- Supplementary Table 6.xlsx
- Supplementary Table 7.xlsx
