# Supplementary material for: The Slowing Rate of CpG Depletion in SARS-CoV-2 Genomes Is Consistent with Adaptations to the Human Host
Source: Mol Biol Evol. 2022 Feb 3;39(3):msac029. doi: 10.1093/molbev/msac029 (PMC8892944; doi:10.1093/molbev/msac029)
Supplement: msac029_Supplementary_Data [file msac029_supplementary_data.zip › Supplementary Table 2.xlsx]

## Sheet: Supplementary Table 2
#	Positions of ZAP-binding motifs	Sequence of ZAP-binding motifs	Percentage conservation of ZAP-binding motifs	Terminal CpG position in the genome	Percentage of sequences where ZAP-binding motif is lost	Percentage of sequences where terminal CpG is lost
	23451	C(TCCTACTT)G(G)CG	99.9914	23462	0.00864989	0.00418314
	27106	C(ATACA)G(T)CG	99.9907	27114	0.00928799	0.00148891
	23454	C(TACTT)G(G)CG	99.9904	23462	0.0096425	0.00418314
	27103	C(TGCATACA)G(T)CG	99.9879	27114	0.012124	0.00148891
	29091	C(TTTCGGCA)G(A)CG	99.9775	29102	0.0225464	0.00219792
	17710	C(AAATA)G(G)CG	99.976	17718	0.0240353	0.0224755
	17708	C(ACAAATA)G(G)CG	99.9748	17718	0.0252407	0.0224755
	551	C(AGTACG)G(T)CG	99.9702	560	0.0298492	0.0153855
	13523	C(TGAT)G(T)CG	99.9692	13530	0.0308418	0.0234681
	28556	C(GTGGTGGT)G(A)CG	99.9602	28567	0.0398462	0.0268005
	28542	C(TACCA)G(A)CG	99.9582	28550	0.0417605	0.013542
	26984	C(CATCTAG)G(A)CG	99.9563	26994	0.0437457	0.0272259
	17707	C(CACAAATA)G(G)CG	99.9534	17718	0.0465818	0.0224755
	13247	C(TGTACT)G(C)CG	99.9519	13256	0.0481416	0.00120531
	7460	C(ATGTTGTA)G(A)CG	99.9445	7471	0.0555153	0.0529628
	23453	C(CTACTT)G(G)CG	99.9434	23462	0.0565788	0.00418314
	15173	C(AATA)G(C)CG	99.9188	15180	0.0811813	0.0719642
	26135	C(AATC)G(A)CG	99.9031	26142	0.0969213	0.0919582
	952	C(TGCT)G(C)CG	99.9	959	0.100041	0.0740203
	17555	C(TTGTC)G(G)CG	99.8993	17563	0.100679	0.0140383
	28383	C(AAAACAAC)G(T)CG	99.8985	28394	0.10153	0.0534591
	1952	C(AGAAG)G(C)CG	99.8972	1960	0.102806	0.0774945
	665	C(ATAGTTAC)G(G)CG	99.8967	676	0.103302	0.0855063
	26133	C(ACAATC)G(A)CG	99.8965	26142	0.103515	0.0919582
	2708	C(TCAAA)G(G)CG	99.8915	2716	0.108478	0.0875624
	12723	C(TTGTGCT)G(C)CG	99.8878	12733	0.112165	0.0952906
	329	C(AGGTTCGC)G(A)CG	99.881	340	0.119042	0.0721769
	26131	C(ACACAATC)G(A)CG	99.877	26142	0.123013	0.0919582
	9746	C(TAAAGA)G(A)CG	99.8767	9755	0.123296	0.072815
	18303	C(TTCGAT)G(T)CG	99.8766	18312	0.123367	0.0584222
	13592	C(TAATTGTT)G(T)CG	99.8755	13603	0.124502	0.0656541
	591	C(TCATGTG)G(G)CG	99.8729	601	0.127054	0.0883423
	590	C(CTCATGTG)G(G)CG	99.8686	601	0.131379	0.0883423
	17165	C(TCAT)G(C)CG	99.8613	17172	0.138682	0.108336
	17163	C(TCTCAT)G(C)CG	99.8476	17172	0.152366	0.108336
	697	C(TTAGGC)G(A)CG	99.8452	706	0.154847	0.0739494
	18572	C(TGACAGA)G(T)CG	99.8395	18582	0.160519	0.140738
	23601	C(TCCTC)G(G)CG	99.8372	23609	0.162788	0.0462273
	20938	C(TGCTT)G(T)CG	99.8333	20946	0.166688	0.143999
	26985	C(ATCTAG)G(A)CG	99.8318	26994	0.168247	0.0272259
	1409	C(ATAGTCTT)G(C)CG	99.8263	1420	0.173707	0.16215
	1254	C(ATGGCA)G(A)CG	99.8254	1263	0.174628	0.153004
	29339	C(ATATT)G(A)CG	99.818	29347	0.182002	0.158463
	20936	C(GCTGCTT)G(T)CG	99.8111	20946	0.18888	0.143999
	15579	C(AAAATT)G(C)CG	99.8083	15588	0.191716	0.0443129
	25528	C(TTATTGTT)G(G)CG	99.8053	25539	0.194693	0.0713261
	28475	C(GAGGACAA)G(G)CG	99.7967	28486	0.203343	0.196466
	6840	C(ATCTAT)G(C)CG	99.7852	6849	0.214758	0.173352
	17326	C(CTGA)G(A)CG	99.7786	17333	0.221423	0.11883
	3233	C(AACAA)G(A)CG	99.7624	3241	0.237588	0.136484
	13609	C(AAGAAAAG)G(A)CG	99.7555	13620	0.244466	0.200082
	26191	C(CGAC)G(A)CG	99.739	26198	0.260986	0.153429
	6354	C(AGAG)G(A)CG	99.7384	6361	0.261624	0.160448
	6437	C(AGAAA)G(A)CG	99.6943	6445	0.305724	0.246593
	207	C(GTGTTGCA)G(C)CG	99.6888	218	0.311183	0.204832
	140	C(TAATTACT)G(T)CG	99.6805	151	0.319479	0.0815358
	2189	C(TTAGA)G(A)CG	99.6785	2197	0.321535	0.165482
	17550	C(GGAACTT)G(T)CG	99.6639	17560	0.336069	0.0711134
	2706	C(ACTCAAA)G(G)CG	99.663	2716	0.336991	0.0875624
	28836	C(ACGTA)G(T)CG	99.62	28844	0.379957	0.0498432
	25782	C(TGGAAAT)G(C)CG	99.5701	25792	0.429942	0.263467
	3611	C(ATGTT)G(T)CG	99.5338	3619	0.466172	0.444406
	10148	C(TTGAT)G(A)CG	99.5302	10156	0.469788	0.463549
	3608	C(TTCATGTT)G(T)CG	99.5231	3619	0.476878	0.444406
	9745	C(CTAAAGA)G(A)CG	99.4963	9755	0.50375	0.072815
	15951	C(CTAGGG)G(C)CG	99.458	15960	0.542036	0.462982
	1259	C(AGACG)G(G)CG	99.4541	1267	0.545936	0.507933
	29215	C(TTCGGAAT)G(T)CG	99.4434	29226	0.556571	0.502048
	593	C(ATGTG)G(G)CG	99.4336	601	0.566355	0.0883423
	28369	C(AGTGG)G(G)CG	99.3983	28377	0.601663	0.531472
	28367	C(GCAGTGG)G(G)CG	99.3857	28377	0.614284	0.531472
	29218	C(GGAAT)G(T)CG	99.3752	29226	0.624777	0.502048
	15952	C(TAGGG)G(C)CG	99.3749	15960	0.625061	0.462982
	7518	C(AACAAGA)G(T)CG	99.3729	7528	0.627117	0.460784
	22978	C(TATCAG)G(C)CG	99.3725	22987	0.627471	0.579472
	7521	C(AAGA)G(T)CG	99.3686	7528	0.631442	0.460784
	28647	C(TAACAAA)G(A)CG	99.3081	28657	0.69192	0.526651
	10824	C(TGGAATT)G(C)CG	99.2779	10834	0.722124	0.688021
	29171	C(ATTG)G(C)CG	99.2438	29178	0.756156	0.578266
	29167	C(AAACATTG)G(C)CG	99.24	29178	0.759985	0.578266
	27596	C(TGAC)G(G)CG	99.1977	27603	0.802312	0.618751
	27595	C(CTGAC)G(G)CG	99.1961	27603	0.803872	0.618751
	813	C(TCGCTAT)G(T)CG	99.1875	823	0.812451	0.743607
	29095	C(GGCA)G(A)CG	99.171	29102	0.829042	0.00219792
	815	C(GCTAT)G(T)CG	99.1281	823	0.871866	0.743607
	27590	C(TTGTCCT)G(A)CG	99.0969	27600	0.903062	0.754525
	28833	C(ATCACGTA)G(T)CG	98.9067	28844	1.09329	0.0498432
	28905	C(TGGCAAT)G(G)CG	97.9976	28915	2.00238	1.67865
	15712	C(TCTCT)G(A)CG	97.9142	15720	2.08576	2.07909
	15441	C(ATGTGT)G(G)CG	97.6304	15450	2.36964	2.34242
