# Supplementary material for: The Slowing Rate of CpG Depletion in SARS-CoV-2 Genomes Is Consistent with Adaptations to the Human Host
Source: Mol Biol Evol. 2022 Feb 3;39(3):msac029. doi: 10.1093/molbev/msac029 (PMC8892944; doi:10.1093/molbev/msac029)
Supplement: msac029_Supplementary_Data [file msac029_supplementary_data.zip › Supplementary Table 4.xlsx]

## Sheet: Sheet1
#	Statistical Analysis for Violin plots in Figure 6
		(Jan, Feb)-2020	VOC Alpha	VOC Beta	VOC Gamma	VOC Delta	Non-VOCs
	(Jan, Feb)-2020		p < 0.0001	p < 0.0001	p < 0.0001	p < 0.0001	p < 0.0001
	VOC Gamma	p < 0.0001		p < 0.0001	p < 0.0001	p < 0.0001	p < 0.0001
	VOC Beta	p < 0.0001	p < 0.0001		p < 0.0001	p < 0.0001	p < 0.0001
	VOC Gamma	p < 0.0001	p < 0.0001	p < 0.0001		p < 0.0001	p < 0.0001
	VOC Delta	p < 0.0001	p < 0.0001	p < 0.0001	p < 0.0001		p < 0.0001
	Non-VOCs	p < 0.0001	p < 0.0001	p < 0.0001	p < 0.0001	p < 0.0001
