# Supplementary material for: The Slowing Rate of CpG Depletion in SARS-CoV-2 Genomes Is Consistent with Adaptations to the Human Host
Source: Mol Biol Evol. 2022 Feb 3;39(3):msac029. doi: 10.1093/molbev/msac029 (PMC8892944; doi:10.1093/molbev/msac029)
Supplement: msac029_Supplementary_Data [file msac029_supplementary_data.zip › Supplementary Table 6.xlsx]

## Sheet: Figure 4A data
#	CpG dinucleotide position	Percentage conservation
	241	1.30401
	14676	51.0659
	913	51.0982
	21254	91.0304
	203	93.9382
	21304	94.3405
	19524	96.6108
	22467	96.6475
	15450	97.6576
	29733	97.8796
	19454	97.9081
	15720	97.9209
	19465	98.0403
	173	98.264
	5628	98.2956
	27889	98.3076
	28915	98.3214
	21306	98.4797
	8047	98.6742
	27213	98.9595
	4254	98.9756
	29421	99.0207
	9430	99.0478
	17550	99.0679
	16646	99.1118
	27513	99.1332
	29095	99.1769
	6040	99.2405
	27600	99.2455
	823	99.2564
	21928	99.2825
	21897	99.3011
	10834	99.312
	11416	99.3204
	27389	99.3632
	27603	99.3812
	25854	99.3928
	27625	99.4119
	22987	99.4205
	29178	99.4217
	28076	99.4264
	27612	99.452
	27881	99.4575
	28377	99.4685
	28657	99.4733
	29253	99.4807
	28000	99.4812
	1267	99.4921
	5512	99.4953
	29226	99.498
	1684	99.506
	25521	99.5062
	4206	99.5299
	10156	99.5365
	15960	99.537
	7528	99.5392
	3619	99.5556
	4582	99.5634
	335	99.5715
	22224	99.5796
	19961	99.5851
	26151	99.5903
	17678	99.5926
	10889	99.5949
	20133	99.6057
	11249	99.6093
	884	99.6156
	346	99.6215
	28744	99.6345
	22792	99.6424
	12513	99.6475
	6031	99.6478
	21219	99.6551
	14793	99.6632
	3773	99.6708
	1594	99.6773
	16376	99.6809
	2623	99.6822
	22675	99.6846
	7735	99.6847
	27707	99.6919
	8016	99.6921
	292	99.6929
	5812	99.6934
	14809	99.6985
	10138	99.6997
	18744	99.7012
	6883	99.7025
	10641	99.7096
	28313	99.7124
	26313	99.714
	1288	99.7226
	28320	99.7298
	337	99.7326
	25493	99.7341
	25792	99.7365
	9967	99.7373
	26936	99.7417
	2143	99.7469
	20930	99.7501
	9801	99.7523
	6445	99.7534
	26885	99.7548
	29586	99.7561
	5007	99.7565
	28236	99.7574
	6336	99.7575
	13200	99.7585
	14117	99.7586
	3874	99.7593
	26833	99.7604
	8786	99.7655
	7392	99.7672
	26256	99.7681
	24130	99.7728
	15371	99.7752
	20678	99.7755
	29627	99.7817
	29259	99.7819
	22050	99.7832
	3688	99.7852
	15024	99.7913
	218	99.7952
	2094	99.7956
	26917	99.7982
	13620	99.7999
	1913	99.8025
	22858	99.8029
	28486	99.8035
	7006	99.8096
	7674	99.8116
	26195	99.818
	1457	99.8192
	17410	99.8208
	20032	99.8232
	3583	99.8234
	6849	99.8266
	9223	99.828
	7935	99.8281
	4655	99.8301
	7508	99.8318
	2197	99.8345
	13424	99.8349
	1420	99.8379
	6361	99.8396
	29347	99.8415
	25680	99.8441
	26198	99.8466
	1263	99.847
	12242	99.8474
	18755	99.8493
	1943	99.8518
	28115	99.8539
	26415	99.8544
	245	99.8556
	13426	99.8559
	20946	99.856
	2878	99.8576
	15542	99.8583
	27046	99.8589
	21156	99.8593
	18582	99.8593
	815	99.8604
	8880	99.862
	20389	99.8632
	3241	99.8635
	25339	99.865
	28435	99.8654
	27073	99.869
	24198	99.8695
	13458	99.8709
	28232	99.871
	16329	99.8715
	4719	99.872
	22591	99.8726
	20468	99.8768
	8860	99.8788
	17333	99.8812
	28201	99.8826
	13384	99.8831
	29218	99.884
	12823	99.885
	28194	99.8854
	14097	99.8859
	27429	99.8868
	2638	99.8869
	8352	99.8869
	16536	99.8877
	28367	99.8888
	15981	99.8897
	9870	99.8898
	14583	99.89
	17172	99.8917
	207	99.8922
	25482	99.8944
	10232	99.8958
	28121	99.896
	13957	99.897
	21557	99.8973
	22202	99.8973
	13378	99.8974
	2245	99.8982
	8888	99.8994
	26208	99.9
	4560	99.9002
	16699	99.9002
	25566	99.9007
	6363	99.9014
	12768	99.9015
	1889	99.903
	12733	99.9047
	643	99.9058
	4475	99.9061
	26768	99.9066
	20669	99.907
	26142	99.908
	556	99.9092
	26192	99.9096
	20290	99.9105
	673	99.9114
	601	99.9117
	14621	99.9118
	2716	99.9124
	28789	99.9129
	20316	99.9132
	676	99.9145
	2397	99.9148
	13761	99.9151
	28807	99.9158
	26839	99.9166
	679	99.918
	151	99.9185
	703	99.9185
	8717	99.9185
	164	99.9186
	25480	99.919
	1185	99.9195
	13965	99.9195
	26753	99.9197
	25499	99.9205
	23575	99.921
	18526	99.9214
	20936	99.9221
	1960	99.9225
	19029	99.9235
	25156	99.9239
	26261	99.9241
	26549	99.9249
	28391	99.9252
	959	99.926
	706	99.9261
	6472	99.9261
	486	99.9271
	9755	99.9272
	6270	99.9273
	10681	99.9278
	340	99.9278
	6740	99.928
	15180	99.928
	304	99.9283
	25539	99.9287
	17560	99.9289
	5147	99.929
	16220	99.9292
	635	99.93
	799	99.9311
	442	99.9316
	29211	99.9319
	11669	99.932
	28261	99.9323
	21662	99.9332
	13603	99.9343
	22185	99.9344
	29578	99.9352
	26139	99.9387
	23855	99.9401
	16017	99.9404
	21054	99.9408
	20325	99.9414
	18312	99.9416
	8407	99.9424
	28826	99.9426
	541	99.9432
	26388	99.9434
	4421	99.9436
	18267	99.9438
	1549	99.9439
	14267	99.946
	28394	99.9465
	7471	99.947
	24444	99.9477
	255	99.948
	28844	99.9502
	8367	99.9502
	24833	99.9507
	1469	99.9516
	8074	99.9516
	29592	99.9519
	8266	99.9524
	28301	99.9524
	5856	99.9532
	13792	99.9534
	23609	99.9538
	6752	99.9541
	13821	99.9547
	17436	99.9551
	15588	99.9557
	13959	99.9559
	197	99.956
	6388	99.956
	20790	99.9567
	29203	99.9568
	26841	99.9586
	25115	99.9599
	18959	99.9601
	8453	99.9605
	15108	99.9607
	2857	99.9614
	26537	99.9615
	13506	99.9619
	16768	99.9622
	8055	99.9626
	18461	99.9631
	24509	99.9638
	367	99.9639
	29572	99.9645
	14922	99.9645
	17740	99.9649
	26366	99.9653
	1541	99.9663
	18888	99.9669
	14889	99.9676
	14293	99.9683
	620	99.9684
	29228	99.9703
	16297	99.9706
	392	99.9708
	26942	99.9721
	26994	99.9728
	10367	99.9728
	13502	99.973
	28567	99.9732
	9845	99.9733
	19206	99.9735
	18676	99.9736
	15601	99.9745
	6296	99.9746
	990	99.9758
	19801	99.9759
	13530	99.9765
	18652	99.9767
	4391	99.9768
	8441	99.977
	28475	99.9774
	17718	99.9775
	482	99.9775
	18904	99.9777
	17251	99.9784
	28422	99.9784
	26351	99.9787
	16870	99.9792
	15688	99.9801
	494	99.9802
	18306	99.9805
	26958	99.9806
	15037	99.9809
	13239	99.9811
	18265	99.9812
	26835	99.9812
	29048	99.9821
	25386	99.9829
	14029	99.983
	350	99.983
	26356	99.9837
	28838	99.984
	9110	99.9841
	26425	99.9843
	560	99.9846
	1898	99.9847
	13981	99.9855
	17563	99.986
	13492	99.986
	28550	99.9865
	12260	99.9865
	1166	99.987
	17143	99.9871
	12713	99.9871
	28379	99.9875
	26474	99.9875
	8321	99.9879
	8177	99.9879
	28556	99.9879
	788	99.9887
	15678	99.9888
	27078	99.9892
	13786	99.9896
	8354	99.99
	23606	99.9903
	17461	99.9904
	16792	99.9906
	15391	99.9906
	14614	99.9912
	10718	99.9914
	13987	99.9917
	23498	99.9921
	23615	99.9923
	26276	99.9923
	15103	99.9928
	16012	99.9931
	15358	99.9933
	17245	99.9934
	29057	99.994
	9122	99.9944
	776	99.9948
	27042	99.9952
	23462	99.9958
	26292	99.996
	13016	99.996
	26970	99.9961
	28535	99.9961
	23291	99.9968
	995	99.9972
	18016	99.9976
	29102	99.9978
	27114	99.9985
	18289	99.9986
	13256	99.9988
	13468	99.9989
	13476	99.9991
	26238	99.9995
	28718	99.9999
