# Supplementary material for: The Slowing Rate of CpG Depletion in SARS-CoV-2 Genomes Is Consistent with Adaptations to the Human Host
Source: Mol Biol Evol. 2022 Feb 3;39(3):msac029. doi: 10.1093/molbev/msac029 (PMC8892944; doi:10.1093/molbev/msac029)
Supplement: msac029_Supplementary_Data [file msac029_supplementary_data.zip › Supplementary Table 7.xlsx]

## Sheet: Sheet1
#	Accession ids for sequences analysed
	VOC Omicron
	EPI_ISL_7337441
	EPI_ISL_7337502
	EPI_ISL_8604929
	EPI_ISL_8604927
	EPI_ISL_8604930
	EPI_ISL_8604928
	EPI_ISL_7543747
	EPI_ISL_7337481
	EPI_ISL_7337497
	EPI_ISL_7566330
	EPI_ISL_7381102
	EPI_ISL_7740761
	EPI_ISL_7509826
	EPI_ISL_7543726
	EPI_ISL_8056916
	EPI_ISL_7509830
	EPI_ISL_7509828
	EPI_ISL_7196120
	EPI_ISL_7196121
	EPI_ISL_6854347
	EPI_ISL_8307325
	EPI_ISL_8307332
	EPI_ISL_8604934
	EPI_ISL_8307323
	EPI_ISL_7345322
	EPI_ISL_7747500
	EPI_ISL_7632035
	EPI_ISL_8414362
	EPI_ISL_7632045
	EPI_ISL_7566875
	EPI_ISL_7190366
	EPI_ISL_7725927
	EPI_ISL_7464059
	EPI_ISL_7464049
	EPI_ISL_7834572
	EPI_ISL_8439646
	EPI_ISL_7644473
	EPI_ISL_8020218
	EPI_ISL_8285588
	EPI_ISL_8020223
	EPI_ISL_7632052
	EPI_ISL_8020172
	EPI_ISL_7415767
	EPI_ISL_7685061
	EPI_ISL_7563604
	EPI_ISL_7992659
	EPI_ISL_7896822
	EPI_ISL_7624219
	EPI_ISL_7603681
	EPI_ISL_7552440
	EPI_ISL_7603271
	EPI_ISL_7906576
	EPI_ISL_7583375
	EPI_ISL_7986436
	EPI_ISL_7583354
	EPI_ISL_7285845
	EPI_ISL_7986439
	EPI_ISL_7583411
	EPI_ISL_7285846
	EPI_ISL_8015409
	EPI_ISL_7496734
	EPI_ISL_8015340
	EPI_ISL_8020226
	EPI_ISL_7503377
	EPI_ISL_8604915
	EPI_ISL_7545782
	EPI_ISL_7887531
	EPI_ISL_8604931
	EPI_ISL_8015288
	EPI_ISL_8604936
	EPI_ISL_7887528
	EPI_ISL_7616000
	EPI_ISL_8120125
	EPI_ISL_7892638
	EPI_ISL_7651289
	EPI_ISL_8020197
	EPI_ISL_7623676
	EPI_ISL_8261025
	EPI_ISL_7725915
	EPI_ISL_7725913
	EPI_ISL_7896820
	EPI_ISL_8128502
	EPI_ISL_7682990
	EPI_ISL_8020107
	EPI_ISL_7682986
	EPI_ISL_7604480
	EPI_ISL_7725891
	EPI_ISL_7725851
	EPI_ISL_8020180
	EPI_ISL_7799914
	EPI_ISL_7834591
	EPI_ISL_8020187
	EPI_ISL_8020132
	EPI_ISL_8604933
	EPI_ISL_8604897
	EPI_ISL_7552703
	EPI_ISL_7552702
	EPI_ISL_8015285
	EPI_ISL_8604932
	EPI_ISL_7896831
	EPI_ISL_8229937
	EPI_ISL_8604926
	EPI_ISL_7703322
	EPI_ISL_8020177
	EPI_ISL_8015322
	EPI_ISL_8119611
	EPI_ISL_8261157
	EPI_ISL_8015488
	EPI_ISL_8261144
	EPI_ISL_8015470
	EPI_ISL_7896816
	EPI_ISL_8261171
	EPI_ISL_8261183
	EPI_ISL_8015502
	EPI_ISL_8079424
	EPI_ISL_7552707
	EPI_ISL_8097272
	EPI_ISL_7929179
	EPI_ISL_8065975
	EPI_ISL_8015323
	EPI_ISL_7733979
	EPI_ISL_8020186
	EPI_ISL_8015517
	EPI_ISL_8135299
	EPI_ISL_8015430
	EPI_ISL_8112542
	EPI_ISL_8015435
	EPI_ISL_7896817
	EPI_ISL_8015421
	EPI_ISL_8097205
	EPI_ISL_7799945
	EPI_ISL_7834554
	EPI_ISL_7834555
	EPI_ISL_7701115
	EPI_ISL_8604898
	EPI_ISL_7701129
	EPI_ISL_7843349
	EPI_ISL_7862534
	EPI_ISL_7843355
	EPI_ISL_7734084
	EPI_ISL_8604917
	EPI_ISL_7896818
	EPI_ISL_7734011
	EPI_ISL_7843337
	EPI_ISL_8112545
	EPI_ISL_7978394
	EPI_ISL_7978363
	EPI_ISL_8604899
	EPI_ISL_8015487
	EPI_ISL_8112549
	EPI_ISL_8112547
	EPI_ISL_8604909
	EPI_ISL_8112546
	EPI_ISL_8604908
	EPI_ISL_8112537
	EPI_ISL_8112538
	EPI_ISL_7977800
	EPI_ISL_8414363
	EPI_ISL_8402512
	EPI_ISL_8112543
	EPI_ISL_7834514
	EPI_ISL_8090517
	EPI_ISL_8604900
	EPI_ISL_8421377
	EPI_ISL_8002210
	EPI_ISL_8112539
	EPI_ISL_8112540
	EPI_ISL_8109017
	EPI_ISL_8144416
	EPI_ISL_8112536
	EPI_ISL_8636462
	EPI_ISL_8097273
	EPI_ISL_8097263
	EPI_ISL_8094484
	EPI_ISL_8565526
	EPI_ISL_8172051
	EPI_ISL_8598725
	EPI_ISL_7978534
	EPI_ISL_8112534
	EPI_ISL_8100211
	EPI_ISL_8112535
	EPI_ISL_8523907
	EPI_ISL_7834600
	EPI_ISL_8565535
	EPI_ISL_7978248
	EPI_ISL_8565576
	EPI_ISL_8598726
	EPI_ISL_7978212
	EPI_ISL_8112532
	EPI_ISL_8565890
	EPI_ISL_8112531
	EPI_ISL_8135495
	EPI_ISL_7696303
	EPI_ISL_8112533
	EPI_ISL_8112541
	EPI_ISL_8083855
	EPI_ISL_8565533
	EPI_ISL_8565591
	EPI_ISL_8565589
	EPI_ISL_8565588
	EPI_ISL_8135593
	EPI_ISL_7834442
	EPI_ISL_7834444
	EPI_ISL_7834443
	EPI_ISL_7834476
	EPI_ISL_7834456
	EPI_ISL_7834422
	EPI_ISL_7834432
	EPI_ISL_8135710
	EPI_ISL_7834482
	EPI_ISL_7834425
	EPI_ISL_8564752
	EPI_ISL_7834426
	EPI_ISL_7834433
	EPI_ISL_7834434
	EPI_ISL_7834437
	EPI_ISL_7834441
	EPI_ISL_7834449
	EPI_ISL_7979874
	EPI_ISL_7834458
	EPI_ISL_7834473
	EPI_ISL_7834480
	EPI_ISL_8097234
	EPI_ISL_8097265
	EPI_ISL_8097268
	EPI_ISL_8344242
	EPI_ISL_8636482
	EPI_ISL_8382509
	EPI_ISL_8053581
	EPI_ISL_7834453
	EPI_ISL_8135005
	EPI_ISL_8135486
	EPI_ISL_8251029
	EPI_ISL_7834424
	EPI_ISL_7979311
	EPI_ISL_7979160
	EPI_ISL_8083894
	EPI_ISL_7979184
	EPI_ISL_7979205
	EPI_ISL_7979231
	EPI_ISL_8347064
	EPI_ISL_8136950
	EPI_ISL_7978808
	EPI_ISL_7979535
	EPI_ISL_7969370
	EPI_ISL_7978784
	EPI_ISL_8077636
	EPI_ISL_7978730
	EPI_ISL_8119804
	EPI_ISL_7978938
	EPI_ISL_8083816
	EPI_ISL_8137955
	EPI_ISL_7978664
	EPI_ISL_7978638
	EPI_ISL_7978620
	EPI_ISL_8136749
	EPI_ISL_7978942
	EPI_ISL_8083815
	EPI_ISL_8083836
	EPI_ISL_8149727
	EPI_ISL_8183263
	EPI_ISL_8097255
	EPI_ISL_8135886
	EPI_ISL_8097249
	EPI_ISL_8053663
	EPI_ISL_8119798
	EPI_ISL_8404985
	EPI_ISL_8100260
	EPI_ISL_8083822
	EPI_ISL_8119797
	EPI_ISL_8150203
	EPI_ISL_8083804
	EPI_ISL_8097282
	EPI_ISL_8149646
	EPI_ISL_7877006
	EPI_ISL_7877202
	EPI_ISL_7877203
	EPI_ISL_8029870
	EPI_ISL_7877297
	EPI_ISL_8029866
	EPI_ISL_7877026
	EPI_ISL_7876997
	EPI_ISL_8119773
	EPI_ISL_7877115
	EPI_ISL_8360501
	EPI_ISL_8428051
	EPI_ISL_7979668
	EPI_ISL_8478365
	EPI_ISL_8083805
	EPI_ISL_8083835
	EPI_ISL_8083850
	EPI_ISL_8119800
	EPI_ISL_7864703
	EPI_ISL_7988985
	EPI_ISL_8083823
	EPI_ISL_8119790
	EPI_ISL_8564817
	EPI_ISL_8564744
	EPI_ISL_8250181
	EPI_ISL_8564697
	EPI_ISL_8564763
	EPI_ISL_8135069
	EPI_ISL_8564766
	EPI_ISL_8083826
	EPI_ISL_8564782
	EPI_ISL_8120222
	EPI_ISL_8564665
	EPI_ISL_8564879
	EPI_ISL_7877093
	EPI_ISL_8564917
	EPI_ISL_8120221
	EPI_ISL_8222049
	EPI_ISL_8136091
	EPI_ISL_8250225
	EPI_ISL_8381480
	EPI_ISL_7877201
	EPI_ISL_8564842
	EPI_ISL_7877191
	EPI_ISL_8119786
	EPI_ISL_8119785
	EPI_ISL_8119796
	EPI_ISL_8119799
	EPI_ISL_8565986
	EPI_ISL_8119794
	EPI_ISL_8564615
	EPI_ISL_8604918
	EPI_ISL_8229915
	EPI_ISL_8564687
	EPI_ISL_8078464
	EPI_ISL_8564603
	EPI_ISL_8229914
	EPI_ISL_8564713
	EPI_ISL_8604914
	EPI_ISL_8564778
	EPI_ISL_8564904
	EPI_ISL_8564911
	EPI_ISL_8119793
	EPI_ISL_8120113
	EPI_ISL_8120226
	EPI_ISL_8120109
	EPI_ISL_8120199
	EPI_ISL_8120198
	EPI_ISL_8083833
	EPI_ISL_8120224
	EPI_ISL_8120112
	EPI_ISL_8083896
	EPI_ISL_8083854
	EPI_ISL_8120108
	EPI_ISL_8083832
	EPI_ISL_8360650
	EPI_ISL_8428052
	EPI_ISL_8083839
	EPI_ISL_8083870
	EPI_ISL_8435765
	EPI_ISL_8564609
	EPI_ISL_8564932
	EPI_ISL_8564830
	EPI_ISL_8564732
	EPI_ISL_8356663
	EPI_ISL_8564674
	EPI_ISL_8030195
	EPI_ISL_8564928
	EPI_ISL_8083843
	EPI_ISL_8138852
	EPI_ISL_8428012
	EPI_ISL_8200795
	EPI_ISL_8346912
	EPI_ISL_8249423
	EPI_ISL_8083860
	EPI_ISL_8083867
	EPI_ISL_8002167
	EPI_ISL_7889641
	EPI_ISL_7889640
	EPI_ISL_7988984
	EPI_ISL_8604920
	EPI_ISL_8346937
	EPI_ISL_8346030
	EPI_ISL_8347538
	EPI_ISL_8428010
	EPI_ISL_8135280
	EPI_ISL_8428008
	EPI_ISL_8428021
	EPI_ISL_8428013
	EPI_ISL_8428020
	EPI_ISL_8428011
	EPI_ISL_8428028
	EPI_ISL_8428043
	EPI_ISL_8202357
	EPI_ISL_8428027
	EPI_ISL_8428049
	EPI_ISL_8030372
	EPI_ISL_8083868
	EPI_ISL_8083864
	EPI_ISL_8428035
	EPI_ISL_8428044
	EPI_ISL_8120204
	EPI_ISL_8138431
	EPI_ISL_8120201
	EPI_ISL_8120111
	EPI_ISL_8566068
	EPI_ISL_8285616
	EPI_ISL_8566074
	EPI_ISL_8249969
	EPI_ISL_8097279
	EPI_ISL_8593661
	EPI_ISL_8566070
	EPI_ISL_8566049
	EPI_ISL_8120203
	EPI_ISL_8249544
	EPI_ISL_8250093
	EPI_ISL_8083852
	EPI_ISL_8428053
	EPI_ISL_8083873
	EPI_ISL_8083846
	EPI_ISL_8083844
	EPI_ISL_8083830
	EPI_ISL_8185077
	EPI_ISL_8637669
	EPI_ISL_8200536
	EPI_ISL_8120206
	EPI_ISL_8428036
	EPI_ISL_8139268
	EPI_ISL_8132734
	EPI_ISL_8251603
	EPI_ISL_8428050
	EPI_ISL_8428054
	EPI_ISL_8132787
	EPI_ISL_8482446
	EPI_ISL_8132783
	EPI_ISL_8097276
	EPI_ISL_8250999
	EPI_ISL_8132795
	EPI_ISL_8250824
	EPI_ISL_8481779
	EPI_ISL_8136811
	EPI_ISL_8478587
	EPI_ISL_8136635
	EPI_ISL_8123968
	EPI_ISL_8120207
	EPI_ISL_8120214
	EPI_ISL_8120200
	EPI_ISL_8120205
	EPI_ISL_8479317
	EPI_ISL_8137224
	EPI_ISL_8120211
	EPI_ISL_8083902
	EPI_ISL_8434986
	EPI_ISL_8445248
	EPI_ISL_8346478
	EPI_ISL_8307826
	EPI_ISL_8083888
	EPI_ISL_8132767
	EPI_ISL_8083906
	EPI_ISL_8435750
	EPI_ISL_8435751
	EPI_ISL_8083884
	EPI_ISL_8132764
	EPI_ISL_8435748
	EPI_ISL_8091398
	EPI_ISL_8083909
	EPI_ISL_8083908
	EPI_ISL_8083872
	EPI_ISL_8083879
	EPI_ISL_8083880
	EPI_ISL_8083889
	EPI_ISL_8083907
	EPI_ISL_8566164
	EPI_ISL_8566163
	EPI_ISL_8249888
	EPI_ISL_8482881
	EPI_ISL_8250001
	EPI_ISL_8251679
	EPI_ISL_8566124
	EPI_ISL_8201574
	EPI_ISL_8564935
	EPI_ISL_8083901
	EPI_ISL_8201238
	EPI_ISL_8564933
	EPI_ISL_8250909
	EPI_ISL_8202510
	EPI_ISL_8566093
	EPI_ISL_8482534
	EPI_ISL_8083853
	EPI_ISL_8251017
	EPI_ISL_8360516
	EPI_ISL_8092807
	EPI_ISL_8053917
	EPI_ISL_8344527
	EPI_ISL_8347392
	EPI_ISL_8274562
	EPI_ISL_8344098
	EPI_ISL_8139086
	EPI_ISL_8344449
	EPI_ISL_8137566
	EPI_ISL_8137308
	EPI_ISL_8344458
	EPI_ISL_8136001
	EPI_ISL_8344272
	EPI_ISL_8135685
	EPI_ISL_8135305
	EPI_ISL_8201235
	EPI_ISL_8135113
	EPI_ISL_8132755
	EPI_ISL_8132756
	EPI_ISL_8132836
	EPI_ISL_8435744
	EPI_ISL_8250982
	EPI_ISL_8132777
	EPI_ISL_8347137
	EPI_ISL_8566166
	EPI_ISL_8344745
	EPI_ISL_8598728
	EPI_ISL_8598732
	EPI_ISL_8598735
	EPI_ISL_8598729
	EPI_ISL_8598743
	EPI_ISL_8598739
	EPI_ISL_8002519
	EPI_ISL_8083900
	EPI_ISL_8347055
	EPI_ISL_8346821
	EPI_ISL_8308252
	EPI_ISL_8308189
	EPI_ISL_8598731
	EPI_ISL_8346511
	EPI_ISL_8346780
	EPI_ISL_8557382
	EPI_ISL_8083882
	EPI_ISL_8346462
	EPI_ISL_8598730
	EPI_ISL_8249603
	EPI_ISL_8576265
	EPI_ISL_8566165
	EPI_ISL_8149999
	EPI_ISL_8345311
	EPI_ISL_8345232
	EPI_ISL_8566185
	EPI_ISL_8346768
	EPI_ISL_8344660
	EPI_ISL_8344226
	EPI_ISL_8344200
	EPI_ISL_8478658
	EPI_ISL_8251634
	EPI_ISL_8201791
	EPI_ISL_8132741
	EPI_ISL_8482864
	EPI_ISL_8132748
	EPI_ISL_8083875
	EPI_ISL_8097223
	EPI_ISL_8525201
	EPI_ISL_8488281
	EPI_ISL_8083874
	EPI_ISL_8132794
	EPI_ISL_8384067
	EPI_ISL_8287185
	EPI_ISL_8200608
	EPI_ISL_8200585
	EPI_ISL_8200559
	EPI_ISL_8201869
	EPI_ISL_8287224
	EPI_ISL_8438174
	EPI_ISL_8418648
	EPI_ISL_8202430
	EPI_ISL_8418975
	EPI_ISL_8083905
	EPI_ISL_8172152
	EPI_ISL_8083876
	EPI_ISL_8418513
	EPI_ISL_8488292
	EPI_ISL_8598266
	EPI_ISL_8382639
	EPI_ISL_8382604
	EPI_ISL_8202567
	EPI_ISL_8172173
	EPI_ISL_8171210
	EPI_ISL_8172115
	EPI_ISL_8344172
	EPI_ISL_8360598
	EPI_ISL_8344368
	EPI_ISL_8092800
	EPI_ISL_8092799
	EPI_ISL_8092797
	EPI_ISL_8083890
	EPI_ISL_8149958
	EPI_ISL_8083878
	EPI_ISL_8346951
	EPI_ISL_8346317
	EPI_ISL_8229930
	EPI_ISL_8132552
	EPI_ISL_8308194
	EPI_ISL_8311243
	EPI_ISL_8311241
	EPI_ISL_8309860
	EPI_ISL_8170859
	EPI_ISL_8201727
	EPI_ISL_8170916
	EPI_ISL_8171085
	EPI_ISL_8171700
	EPI_ISL_8171165
	EPI_ISL_8171189
	EPI_ISL_8566206
	EPI_ISL_8171498
	EPI_ISL_8201960
	EPI_ISL_8566202
	EPI_ISL_8250357
	EPI_ISL_8201825
	EPI_ISL_8201249
	EPI_ISL_8138663
	EPI_ISL_8380869
	EPI_ISL_8202435
	EPI_ISL_8201041
	EPI_ISL_8438053
	EPI_ISL_8201193
	EPI_ISL_8200758
	EPI_ISL_8200650
	EPI_ISL_8134681
	EPI_ISL_8136050
	EPI_ISL_8136019
	EPI_ISL_8201763
	EPI_ISL_8438004
	EPI_ISL_8201812
	EPI_ISL_8566205
	EPI_ISL_8201252
	EPI_ISL_8201447
	EPI_ISL_8201543
	EPI_ISL_8201264
	EPI_ISL_8201598
	EPI_ISL_8438184
	EPI_ISL_8566201
	EPI_ISL_8250226
	EPI_ISL_8566208
	EPI_ISL_8201501
	EPI_ISL_8566204
	EPI_ISL_8202626
	EPI_ISL_8566219
	EPI_ISL_8435743
	EPI_ISL_8202166
	EPI_ISL_8201288
	EPI_ISL_8202953
	EPI_ISL_8092783
	EPI_ISL_8438177
	EPI_ISL_8092780
	EPI_ISL_8132792
	EPI_ISL_8347446
	EPI_ISL_8202451
	EPI_ISL_8476798
	EPI_ISL_8438161
	EPI_ISL_8466469
	EPI_ISL_8345599
	EPI_ISL_8438138
	EPI_ISL_8438157
	EPI_ISL_8346749
	EPI_ISL_8344936
	EPI_ISL_8346899
	EPI_ISL_8438178
	EPI_ISL_8466468
	EPI_ISL_8347027
	EPI_ISL_8344992
	EPI_ISL_8344700
	EPI_ISL_8344769
	EPI_ISL_8345990
	EPI_ISL_8382148
	EPI_ISL_8346620
	EPI_ISL_8461493
	EPI_ISL_8598353
	EPI_ISL_8598309
	EPI_ISL_8566248
	EPI_ISL_8539864
	EPI_ISL_8488289
	EPI_ISL_8488283
	EPI_ISL_8347087
	EPI_ISL_8568575
	EPI_ISL_8566249
	EPI_ISL_8382794
	EPI_ISL_8517384
	EPI_ISL_8566247
	EPI_ISL_8382650
	EPI_ISL_8594402
	EPI_ISL_8438193
	EPI_ISL_8347448
	EPI_ISL_8418661
	EPI_ISL_8479561
	EPI_ISL_8612649
	EPI_ISL_8604922
	EPI_ISL_8438189
	EPI_ISL_8346885
	EPI_ISL_8438039
	EPI_ISL_8438020
	EPI_ISL_8438093
	EPI_ISL_8437993
	EPI_ISL_8437994
	EPI_ISL_8352208
	EPI_ISL_8566246
	EPI_ISL_8479548
	EPI_ISL_8598278
	EPI_ISL_8637838
	EPI_ISL_8201529
	EPI_ISL_8132694
	EPI_ISL_8132825
	EPI_ISL_8132826
	EPI_ISL_8344204
	EPI_ISL_8132681
	EPI_ISL_8201833
	EPI_ISL_8132885
	EPI_ISL_8132819
	EPI_ISL_8171081
	EPI_ISL_8132827
	EPI_ISL_8132829
	EPI_ISL_8132823
	EPI_ISL_8202141
	EPI_ISL_8171770
	EPI_ISL_8132693
	EPI_ISL_8202872
	EPI_ISL_8132808
	EPI_ISL_8202512
	EPI_ISL_8132691
	EPI_ISL_8158748
	EPI_ISL_8186098
	EPI_ISL_8157486
	EPI_ISL_8112317
	EPI_ISL_8157487
	EPI_ISL_8132814
	EPI_ISL_8132834
	EPI_ISL_8132740
	EPI_ISL_8249540
	EPI_ISL_8132832
	EPI_ISL_8201766
	EPI_ISL_8132830
	EPI_ISL_8202478
	EPI_ISL_8200606
	EPI_ISL_8202349
	EPI_ISL_8202287
	EPI_ISL_8242901
	EPI_ISL_8242906
	EPI_ISL_8172318
	EPI_ISL_8202912
	EPI_ISL_8132835
	EPI_ISL_8202174
	EPI_ISL_8132806
	EPI_ISL_8280437
	EPI_ISL_8281329
	EPI_ISL_8201760
	EPI_ISL_8202846
	EPI_ISL_8294239
	EPI_ISL_8249572
	EPI_ISL_8202227
	EPI_ISL_8171336
	EPI_ISL_8249624
	EPI_ISL_8158100
	EPI_ISL_8170887
	EPI_ISL_8200885
	EPI_ISL_8132813
	EPI_ISL_8200913
	EPI_ISL_8132743
	EPI_ISL_8132773
	EPI_ISL_8201360
	EPI_ISL_8201379
	EPI_ISL_8132817
	EPI_ISL_8201398
	EPI_ISL_8202549
	EPI_ISL_8132789
	EPI_ISL_8202023
	EPI_ISL_8202132
	EPI_ISL_8202006
	EPI_ISL_8201020
	EPI_ISL_8229926
	EPI_ISL_8202121
	EPI_ISL_8201946
	EPI_ISL_8200746
	EPI_ISL_8200964
	EPI_ISL_8202240
	EPI_ISL_8201176
	EPI_ISL_8201803
	EPI_ISL_8201724
	EPI_ISL_8201246
	EPI_ISL_8201590
	EPI_ISL_8201850
	EPI_ISL_8201573
	EPI_ISL_8201408
	EPI_ISL_8201769
	EPI_ISL_8250159
	EPI_ISL_8200918
	EPI_ISL_8202351
	EPI_ISL_8132797
	EPI_ISL_8200697
	EPI_ISL_8063678
	EPI_ISL_8200570
	EPI_ISL_8132700
	EPI_ISL_8132668
	EPI_ISL_8200709
	EPI_ISL_8132669
	EPI_ISL_8132663
	EPI_ISL_8395229
	EPI_ISL_8132674
	EPI_ISL_8384071
	EPI_ISL_8384068
	EPI_ISL_8438066
	EPI_ISL_8394586
	EPI_ISL_8132831
	EPI_ISL_8539773
	EPI_ISL_8435731
	EPI_ISL_8382062
	EPI_ISL_8539761
	EPI_ISL_8202885
	EPI_ISL_8186108
	EPI_ISL_8250703
	EPI_ISL_8202860
	EPI_ISL_8539753
	EPI_ISL_8202574
	EPI_ISL_8249716
	EPI_ISL_8438147
	EPI_ISL_8132822
	EPI_ISL_8568637
	EPI_ISL_8171712
	EPI_ISL_8249805
	EPI_ISL_8142222
	EPI_ISL_8171474
	EPI_ISL_8132765
	EPI_ISL_8132810
	EPI_ISL_8201357
	EPI_ISL_8132778
	EPI_ISL_8170947
	EPI_ISL_8132678
	EPI_ISL_8382354
	EPI_ISL_8517424
	EPI_ISL_8435727
	EPI_ISL_8435728
	EPI_ISL_8132686
	EPI_ISL_8459932
	EPI_ISL_8132811
	EPI_ISL_8568644
	EPI_ISL_8378658
	EPI_ISL_8555762
	EPI_ISL_8132692
	EPI_ISL_8515049
	EPI_ISL_8508635
	EPI_ISL_8171472
	EPI_ISL_8200658
	EPI_ISL_8200789
	EPI_ISL_8200613
	EPI_ISL_8519790
	EPI_ISL_8132770
	EPI_ISL_8171306
	EPI_ISL_8438159
	EPI_ISL_8250094
	EPI_ISL_8132677
	EPI_ISL_8159764
	EPI_ISL_8172167
	EPI_ISL_8132665
	EPI_ISL_8132687
	EPI_ISL_8345568
	EPI_ISL_8119542
	EPI_ISL_8112348
	EPI_ISL_8347427
	EPI_ISL_8132689
	EPI_ISL_8418537
	EPI_ISL_8132737
	EPI_ISL_8206972
	EPI_ISL_8132747
	EPI_ISL_8346477
	EPI_ISL_8598365
	EPI_ISL_8438091
	EPI_ISL_8475117
	EPI_ISL_8438083
	EPI_ISL_8438169
	EPI_ISL_8476799
	EPI_ISL_8476795
	EPI_ISL_8132752
	EPI_ISL_8598284
	EPI_ISL_8132662
	EPI_ISL_8322562
	EPI_ISL_8132661
	EPI_ISL_8132660
	EPI_ISL_8419052
	EPI_ISL_8637811
	EPI_ISL_8344346
	EPI_ISL_8132793
	EPI_ISL_8344397
	EPI_ISL_8344077
	EPI_ISL_8344440
	EPI_ISL_8419882
	EPI_ISL_8425144
	EPI_ISL_8132690
	EPI_ISL_8132837
	EPI_ISL_8344744
	EPI_ISL_8344755
	EPI_ISL_8344897
	EPI_ISL_8344963
	EPI_ISL_8132758
	EPI_ISL_8132821
	EPI_ISL_8345254
	EPI_ISL_8132683
	EPI_ISL_8438019
	EPI_ISL_8132667
	EPI_ISL_8479551
	EPI_ISL_8345930
	EPI_ISL_8479531
	EPI_ISL_8309978
	EPI_ISL_8290748
	EPI_ISL_8479550
	EPI_ISL_8479530
	EPI_ISL_8479549
	EPI_ISL_8479532
	EPI_ISL_8479529
	EPI_ISL_8172098
	EPI_ISL_8346206
	EPI_ISL_8280529
	EPI_ISL_8346604
	EPI_ISL_8132698
	EPI_ISL_8347371
	EPI_ISL_8438040
	EPI_ISL_8132800
	EPI_ISL_8172004
	EPI_ISL_8479533
	EPI_ISL_8132782
	EPI_ISL_8249939
	EPI_ISL_8437608
	EPI_ISL_8345013
	EPI_ISL_8345207
	EPI_ISL_8479535
	EPI_ISL_8479553
	EPI_ISL_8539787
	EPI_ISL_8382823
	EPI_ISL_8249734
	EPI_ISL_8530041
	EPI_ISL_8188904
	EPI_ISL_8529673
	EPI_ISL_8437728
	EPI_ISL_8568648
	EPI_ISL_8382840
	EPI_ISL_8539916
	EPI_ISL_8539784
	EPI_ISL_8459569
	EPI_ISL_8132736
	EPI_ISL_8438008
	EPI_ISL_8347476
	EPI_ISL_8637814
	EPI_ISL_8347706
	EPI_ISL_8275396
	EPI_ISL_8419415
	EPI_ISL_8182744
	EPI_ISL_8344380
	EPI_ISL_8250510
	EPI_ISL_8183503
	EPI_ISL_8184726
	EPI_ISL_8132696
	EPI_ISL_8344534
	EPI_ISL_8250293
	EPI_ISL_8189016
	EPI_ISL_8417999
	EPI_ISL_8437821
	EPI_ISL_8250268
	EPI_ISL_8346921
	EPI_ISL_8598338
	EPI_ISL_8437637
	EPI_ISL_8529212
	EPI_ISL_8437602
	EPI_ISL_8345934
	EPI_ISL_8382180
	EPI_ISL_8476800
	EPI_ISL_8438082
	EPI_ISL_8583704
	EPI_ISL_8598366
	EPI_ISL_8382128
	EPI_ISL_8438084
	EPI_ISL_8382132
	EPI_ISL_8525219
	EPI_ISL_8435705
	EPI_ISL_8462686
	EPI_ISL_8479536
	EPI_ISL_8381420
	EPI_ISL_8345921
	EPI_ISL_8568685
	EPI_ISL_8469703
	EPI_ISL_8479537
	EPI_ISL_8381670
	EPI_ISL_8132788
	EPI_ISL_8249296
	EPI_ISL_8132805
	EPI_ISL_8529105
	EPI_ISL_8479552
	EPI_ISL_8346097
	EPI_ISL_8438113
	EPI_ISL_8249273
	EPI_ISL_8583315
	EPI_ISL_8346627
	EPI_ISL_8382451
	EPI_ISL_8382192
	EPI_ISL_8379873
	EPI_ISL_8346360
	EPI_ISL_8382247
	EPI_ISL_8345775
	EPI_ISL_8479534
	EPI_ISL_8438155
	EPI_ISL_8438028
	EPI_ISL_8437693
	EPI_ISL_8576264
	EPI_ISL_8568757
	EPI_ISL_8438098
	EPI_ISL_8250311
	EPI_ISL_8437691
	EPI_ISL_8437697
	EPI_ISL_8437985
	EPI_ISL_8437980
	EPI_ISL_8188943
	EPI_ISL_8445239
	EPI_ISL_8598275
	EPI_ISL_8437986
	EPI_ISL_8437642
	EPI_ISL_8438005
	EPI_ISL_8438073
	EPI_ISL_8437669
	EPI_ISL_8437773
	EPI_ISL_8437774
	EPI_ISL_8437653
	EPI_ISL_8598305
	EPI_ISL_8438072
	EPI_ISL_8164597
	EPI_ISL_8568719
	EPI_ISL_8437776
	EPI_ISL_8437655
	EPI_ISL_8568711
	EPI_ISL_8437999
	EPI_ISL_8249605
	EPI_ISL_8594403
	EPI_ISL_8568716
	EPI_ISL_8437789
	EPI_ISL_8437761
	EPI_ISL_8437668
	EPI_ISL_8568737
	EPI_ISL_8164601
	EPI_ISL_8437645
	EPI_ISL_8437751
	EPI_ISL_8437753
	EPI_ISL_8243629
	EPI_ISL_8437633
	EPI_ISL_8164657
	EPI_ISL_8437634
	EPI_ISL_8164656
	EPI_ISL_8437757
	EPI_ISL_8438130
	EPI_ISL_8437780
	EPI_ISL_8437660
	EPI_ISL_8437782
	EPI_ISL_8437788
	EPI_ISL_8249752
	EPI_ISL_8462730
	EPI_ISL_8437793
	EPI_ISL_8380410
	EPI_ISL_8437678
	EPI_ISL_8494337
	EPI_ISL_8272463
	EPI_ISL_8382800
	EPI_ISL_8384066
	EPI_ISL_8380408
	EPI_ISL_8384065
	EPI_ISL_8347521
	EPI_ISL_8479545
	EPI_ISL_8479547
	EPI_ISL_8419771
	EPI_ISL_8347398
	EPI_ISL_8280527
	EPI_ISL_8347204
	EPI_ISL_8382716
	EPI_ISL_8251592
	EPI_ISL_8437706
	EPI_ISL_8528896
	EPI_ISL_8437672
	EPI_ISL_8437586
	EPI_ISL_8435702
	EPI_ISL_8435703
	EPI_ISL_8435704
	EPI_ISL_8435698
	EPI_ISL_8519773
	EPI_ISL_8519771
	EPI_ISL_8519772
	EPI_ISL_8382415
	EPI_ISL_8382215
	EPI_ISL_8435701
	EPI_ISL_8437731
	EPI_ISL_8479538
	EPI_ISL_8346204
	EPI_ISL_8345928
	EPI_ISL_8345533
	EPI_ISL_8345214
	EPI_ISL_8608035
	EPI_ISL_8345258
	EPI_ISL_8344903
	EPI_ISL_8418522
	EPI_ISL_8418676
	EPI_ISL_8344692
	EPI_ISL_8338168
	EPI_ISL_8418787
	EPI_ISL_8344523
	EPI_ISL_8344480
	EPI_ISL_8344207
	EPI_ISL_8342893
	EPI_ISL_8346607
	EPI_ISL_8345923
	EPI_ISL_8346381
	EPI_ISL_8479564
	EPI_ISL_8294887
	EPI_ISL_8418244
	EPI_ISL_8479557
	EPI_ISL_8479555
	EPI_ISL_8479556
	EPI_ISL_8462902
	EPI_ISL_8346370
	EPI_ISL_8345999
	EPI_ISL_8468322
	EPI_ISL_8346126
	EPI_ISL_8472155
	EPI_ISL_8346041
	EPI_ISL_8346416
	EPI_ISL_8346273
	EPI_ISL_8437778
	EPI_ISL_8382635
	EPI_ISL_8437801
	EPI_ISL_8437804
	EPI_ISL_8552074
	EPI_ISL_8437815
	EPI_ISL_8559646
	EPI_ISL_8437803
	EPI_ISL_8437596
	EPI_ISL_8251013
	EPI_ISL_8437746
	EPI_ISL_8437625
	EPI_ISL_8437744
	EPI_ISL_8552098
	EPI_ISL_8437609
	EPI_ISL_8437732
	EPI_ISL_8437850
	EPI_ISL_8437701
	EPI_ISL_8437700
	EPI_ISL_8437851
	EPI_ISL_8437592
	EPI_ISL_8437820
	EPI_ISL_8437738
	EPI_ISL_8437824
	EPI_ISL_8552084
	EPI_ISL_8552090
	EPI_ISL_8552086
	EPI_ISL_8552075
	EPI_ISL_8437594
	EPI_ISL_8437684
	EPI_ISL_8437670
	EPI_ISL_8437797
	EPI_ISL_8437825
	EPI_ISL_8437832
	EPI_ISL_8250687
	EPI_ISL_8437841
	EPI_ISL_8437590
	EPI_ISL_8437720
	EPI_ISL_8529587
	EPI_ISL_8529635
	EPI_ISL_8437849
	EPI_ISL_8459102
	EPI_ISL_8437680
	EPI_ISL_8250834
	EPI_ISL_8437685
	EPI_ISL_8437749
	EPI_ISL_8437627
	EPI_ISL_8437742
	EPI_ISL_8437740
	EPI_ISL_8437833
	EPI_ISL_8529904
	EPI_ISL_8437714
	EPI_ISL_8437828
	EPI_ISL_8528853
	EPI_ISL_8437707
	EPI_ISL_8552076
	EPI_ISL_8467952
	EPI_ISL_8438080
	EPI_ISL_8467775
	EPI_ISL_8468540
	EPI_ISL_8568831
	EPI_ISL_8463055
	EPI_ISL_8438105
	EPI_ISL_8438102
	EPI_ISL_8438118
	EPI_ISL_8438110
	EPI_ISL_8438116
	EPI_ISL_8598252
	EPI_ISL_8598288
	EPI_ISL_8559670
	EPI_ISL_8438024
	EPI_ISL_8438022
	EPI_ISL_8250837
	EPI_ISL_8250795
	EPI_ISL_8438035
	EPI_ISL_8438097
	EPI_ISL_8598281
	EPI_ISL_8437992
	EPI_ISL_8479559
	EPI_ISL_8479546
	EPI_ISL_8479540
	EPI_ISL_8438063
	EPI_ISL_8438069
	EPI_ISL_8479542
	EPI_ISL_8479541
	EPI_ISL_8388410
	EPI_ISL_8251644
	EPI_ISL_8438061
	EPI_ISL_8249719
	EPI_ISL_8568868
	EPI_ISL_8382106
	EPI_ISL_8568853
	EPI_ISL_8568842
	EPI_ISL_8445229
	EPI_ISL_8445230
	EPI_ISL_8445236
	EPI_ISL_8437982
	EPI_ISL_8438078
	EPI_ISL_8438077
	EPI_ISL_8438076
	EPI_ISL_8249798
	EPI_ISL_8479558
	EPI_ISL_8598240
	EPI_ISL_8438050
	EPI_ISL_8438058
	EPI_ISL_8438059
	EPI_ISL_8438054
	EPI_ISL_8438056
	EPI_ISL_8479562
	EPI_ISL_8479563
	EPI_ISL_8445234
	EPI_ISL_8438049
	EPI_ISL_8479539
	EPI_ISL_8438044
	EPI_ISL_8438045
	EPI_ISL_8437990
	EPI_ISL_8437996
	EPI_ISL_8249990
	EPI_ISL_8438070
	EPI_ISL_8438089
	EPI_ISL_8437981
	EPI_ISL_8438127
	EPI_ISL_8437724
	EPI_ISL_8437673
	EPI_ISL_8437689
	EPI_ISL_8437683
	EPI_ISL_8437681
	EPI_ISL_8437686
	EPI_ISL_8438234
	EPI_ISL_8437814
	EPI_ISL_8437813
	EPI_ISL_8437809
	EPI_ISL_8437807
	EPI_ISL_8437595
	EPI_ISL_8438318
	EPI_ISL_8437598
	EPI_ISL_8437614
	EPI_ISL_8438325
	EPI_ISL_8437734
	EPI_ISL_8437615
	EPI_ISL_8437624
	EPI_ISL_8437745
	EPI_ISL_8438316
	EPI_ISL_8437623
	EPI_ISL_8437629
	EPI_ISL_8437628
	EPI_ISL_8437747
	EPI_ISL_8437741
	EPI_ISL_8437710
	EPI_ISL_8437717
	EPI_ISL_8437838
	EPI_ISL_8437836
	EPI_ISL_8438036
	EPI_ISL_8437616
	EPI_ISL_8437674
	EPI_ISL_8438322
	EPI_ISL_8437796
	EPI_ISL_8438152
	EPI_ISL_8186596
	EPI_ISL_8438135
	EPI_ISL_8438148
	EPI_ISL_8437658
	EPI_ISL_8437779
	EPI_ISL_8437657
	EPI_ISL_8437771
	EPI_ISL_8437661
	EPI_ISL_8437781
	EPI_ISL_8437786
	EPI_ISL_8437784
	EPI_ISL_8438141
	EPI_ISL_8438143
	EPI_ISL_8437783
	EPI_ISL_8438144
	EPI_ISL_8437663
	EPI_ISL_8437791
	EPI_ISL_8438332
	EPI_ISL_8437792
	EPI_ISL_8437798
	EPI_ISL_8437585
	EPI_ISL_8437587
	EPI_ISL_8438175
	EPI_ISL_8437588
	EPI_ISL_8438137
	EPI_ISL_8437641
	EPI_ISL_8437649
	EPI_ISL_8437644
	EPI_ISL_8437759
	EPI_ISL_8437639
	EPI_ISL_8437692
	EPI_ISL_8437723
	EPI_ISL_8437711
	EPI_ISL_8437721
	EPI_ISL_8437652
	EPI_ISL_8437651
	EPI_ISL_8438128
	EPI_ISL_8437576
	EPI_ISL_8438002
	EPI_ISL_8435693
	EPI_ISL_8435695
	EPI_ISL_8381494
	EPI_ISL_8438173
	EPI_ISL_8276469
	EPI_ISL_8438015
	EPI_ISL_8438010
	EPI_ISL_8438017
	EPI_ISL_8346348
	EPI_ISL_8438012
	EPI_ISL_8346862
	EPI_ISL_8438013
	EPI_ISL_8437965
	EPI_ISL_8346866
	EPI_ISL_8437799
	EPI_ISL_8437690
	EPI_ISL_8437597
	EPI_ISL_8438183
	EPI_ISL_8598397
	EPI_ISL_8438179
	EPI_ISL_8438290
	EPI_ISL_8598361
	EPI_ISL_8598363
	EPI_ISL_8437604
	EPI_ISL_8437715
	EPI_ISL_8438160
	EPI_ISL_8437718
	EPI_ISL_8438018
	EPI_ISL_8438194
	EPI_ISL_8438190
	EPI_ISL_8438289
	EPI_ISL_8437823
	EPI_ISL_8437822
	EPI_ISL_8345432
	EPI_ISL_8419213
	EPI_ISL_8345047
	EPI_ISL_8317093
	EPI_ISL_8346782
	EPI_ISL_8344526
	EPI_ISL_8346824
	EPI_ISL_8438330
	EPI_ISL_8345854
	EPI_ISL_8438133
	EPI_ISL_8438132
	EPI_ISL_8419406
	EPI_ISL_8345347
	EPI_ISL_8463306
	EPI_ISL_8345514
	EPI_ISL_8346020
	EPI_ISL_8437662
	EPI_ISL_8382784
	EPI_ISL_8437765
	EPI_ISL_8438156
	EPI_ISL_8438149
	EPI_ISL_8568910
	EPI_ISL_8438334
	EPI_ISL_8438333
	EPI_ISL_8437733
	EPI_ISL_8555441
	EPI_ISL_8437810
	EPI_ISL_8437564
	EPI_ISL_8381581
	EPI_ISL_8438336
	EPI_ISL_8437560
	EPI_ISL_8382649
	EPI_ISL_8437794
	EPI_ISL_8381467
	EPI_ISL_8347241
	EPI_ISL_8479543
	EPI_ISL_8347351
	EPI_ISL_8347147
	EPI_ISL_8437572
	EPI_ISL_8479560
	EPI_ISL_8346645
	EPI_ISL_8250799
	EPI_ISL_8568887
	EPI_ISL_8438030
	EPI_ISL_8438104
	EPI_ISL_8438321
	EPI_ISL_8594435
	EPI_ISL_8438293
	EPI_ISL_8594433
	EPI_ISL_8438324
	EPI_ISL_8438172
	EPI_ISL_8437552
	EPI_ISL_8437556
	EPI_ISL_8437557
	EPI_ISL_8438294
	EPI_ISL_8438299
	EPI_ISL_8438331
	EPI_ISL_8438335
	EPI_ISL_8438038
	EPI_ISL_8438328
	EPI_ISL_8437896
	EPI_ISL_8437952
	EPI_ISL_8438060
	EPI_ISL_8437991
	EPI_ISL_8438310
	EPI_ISL_8438309
	EPI_ISL_8438006
	EPI_ISL_8437958
	EPI_ISL_8438188
	EPI_ISL_8438319
	EPI_ISL_8438314
	EPI_ISL_8438311
	EPI_ISL_8438315
	EPI_ISL_8437970
	EPI_ISL_8438308
	EPI_ISL_8438304
	EPI_ISL_8438220
	EPI_ISL_8438041
	EPI_ISL_8438064
	EPI_ISL_8438313
	EPI_ISL_8438011
	EPI_ISL_8438046
	EPI_ISL_8437548
	EPI_ISL_8445238
	EPI_ISL_8598312
	EPI_ISL_8598360
	EPI_ISL_8438262
	EPI_ISL_8437920
	EPI_ISL_8438164
	EPI_ISL_8437919
	EPI_ISL_8581913
	EPI_ISL_8437954
	EPI_ISL_8438283
	EPI_ISL_8438286
	EPI_ISL_8438003
	EPI_ISL_8438158
	EPI_ISL_8438100
	EPI_ISL_8598265
	EPI_ISL_8582551
	EPI_ISL_8438278
	EPI_ISL_8438094
	EPI_ISL_8438126
	EPI_ISL_8598331
	EPI_ISL_8438108
	EPI_ISL_8437549
	EPI_ISL_8598364
	EPI_ISL_8629262
	EPI_ISL_8438007
	EPI_ISL_8629153
	EPI_ISL_8381463
	EPI_ISL_8438186
	EPI_ISL_8629147
	EPI_ISL_8381643
	EPI_ISL_8381685
	EPI_ISL_8629125
	EPI_ISL_8519791
	EPI_ISL_8568927
	EPI_ISL_8519778
	EPI_ISL_8629113
	EPI_ISL_8519777
	EPI_ISL_8344562
	EPI_ISL_8519786
	EPI_ISL_8382131
	EPI_ISL_8519783
	EPI_ISL_8519787
	EPI_ISL_8438034
	EPI_ISL_8519788
	EPI_ISL_8519780
	EPI_ISL_8382504
	EPI_ISL_8344739
	EPI_ISL_8519781
	EPI_ISL_8629256
	EPI_ISL_8519784
	EPI_ISL_8382173
	EPI_ISL_8382589
	EPI_ISL_8568932
	EPI_ISL_8329307
	EPI_ISL_8329282
	EPI_ISL_8598254
	EPI_ISL_8629145
	EPI_ISL_8329279
	EPI_ISL_8329280
	EPI_ISL_8598332
	EPI_ISL_8347179
	EPI_ISL_8347187
	EPI_ISL_8346927
	EPI_ISL_8346856
	EPI_ISL_8346598
	EPI_ISL_8329272
	EPI_ISL_8347106
	EPI_ISL_8418161
	EPI_ISL_8346812
	EPI_ISL_8437926
	EPI_ISL_8598279
	EPI_ISL_8629144
	EPI_ISL_8346770
	EPI_ISL_8329277
	EPI_ISL_8418208
	EPI_ISL_8629152
	EPI_ISL_8346687
	EPI_ISL_8346023
	EPI_ISL_8438112
	EPI_ISL_8347396
	EPI_ISL_8274098
	EPI_ISL_8329319
	EPI_ISL_8437960
	EPI_ISL_8329300
	EPI_ISL_8629136
	EPI_ISL_8329332
	EPI_ISL_8329348
	EPI_ISL_8329352
	EPI_ISL_8329345
	EPI_ISL_8329354
	EPI_ISL_8381690
	EPI_ISL_8329323
	EPI_ISL_8329304
	EPI_ISL_8329303
	EPI_ISL_8329325
	EPI_ISL_8329342
	EPI_ISL_8411072
	EPI_ISL_8462649
	EPI_ISL_8345637
	EPI_ISL_8329336
	EPI_ISL_8329310
	EPI_ISL_8329350
	EPI_ISL_8347713
	EPI_ISL_8273411
	EPI_ISL_8345772
	EPI_ISL_8329308
	EPI_ISL_8329306
	EPI_ISL_8346102
	EPI_ISL_8437530
	EPI_ISL_8250664
	EPI_ISL_8419388
	EPI_ISL_8250798
	EPI_ISL_8437561
	EPI_ISL_8437562
	EPI_ISL_8437566
	EPI_ISL_8437563
	EPI_ISL_8344329
	EPI_ISL_8438229
	EPI_ISL_8437529
	EPI_ISL_8555440
	EPI_ISL_8554348
	EPI_ISL_8438317
	EPI_ISL_8438185
	EPI_ISL_8583296
	EPI_ISL_8344151
	EPI_ISL_8250321
	EPI_ISL_8568951
	EPI_ISL_8568961
	EPI_ISL_8568962
	EPI_ISL_8568972
	EPI_ISL_8438257
	EPI_ISL_8568939
	EPI_ISL_8438140
	EPI_ISL_8249725
	EPI_ISL_8579154
	EPI_ISL_8580826
	EPI_ISL_8249938
	EPI_ISL_8249998
	EPI_ISL_8437537
	EPI_ISL_8250108
	EPI_ISL_8250147
	EPI_ISL_8250179
	EPI_ISL_8437532
	EPI_ISL_8582245
	EPI_ISL_8437573
	EPI_ISL_8419360
	EPI_ISL_8437570
	EPI_ISL_8547858
	EPI_ISL_8438302
	EPI_ISL_8555439
	EPI_ISL_8529362
	EPI_ISL_8249427
	EPI_ISL_8437933
	EPI_ISL_8249534
	EPI_ISL_8438307
	EPI_ISL_8529430
	EPI_ISL_8346283
	EPI_ISL_8445237
	EPI_ISL_8438306
	EPI_ISL_8438288
	EPI_ISL_8437881
	EPI_ISL_8598248
	EPI_ISL_8381509
	EPI_ISL_8437932
	EPI_ISL_8437937
	EPI_ISL_8437934
	EPI_ISL_8438303
	EPI_ISL_8528771
	EPI_ISL_8344493
	EPI_ISL_8438048
	EPI_ISL_8419278
	EPI_ISL_8419948
	EPI_ISL_8629169
	EPI_ISL_8629161
	EPI_ISL_8419915
	EPI_ISL_8419336
	EPI_ISL_8419873
	EPI_ISL_8419342
	EPI_ISL_8419905
	EPI_ISL_8419937
	EPI_ISL_8419332
	EPI_ISL_8629232
	EPI_ISL_8419290
	EPI_ISL_8419237
	EPI_ISL_8629163
	EPI_ISL_8420685
	EPI_ISL_8420681
	EPI_ISL_8467111
	EPI_ISL_8629164
	EPI_ISL_8629160
	EPI_ISL_8419241
	EPI_ISL_8419226
	EPI_ISL_8419252
	EPI_ISL_8419269
	EPI_ISL_8629168
	EPI_ISL_8420684
	EPI_ISL_8419933
	EPI_ISL_8629167
	EPI_ISL_8419309
	EPI_ISL_8419667
	EPI_ISL_8419355
	EPI_ISL_8419787
	EPI_ISL_8419459
	EPI_ISL_8629170
	EPI_ISL_8419447
	EPI_ISL_8629249
	EPI_ISL_8629172
	EPI_ISL_8419727
	EPI_ISL_8419779
	EPI_ISL_8629248
	EPI_ISL_8629171
	EPI_ISL_8629237
	EPI_ISL_8419703
	EPI_ISL_8608254
	EPI_ISL_8629230
	EPI_ISL_8629233
	EPI_ISL_8629229
	EPI_ISL_8420712
	EPI_ISL_8629166
	EPI_ISL_8419411
	EPI_ISL_8629272
	EPI_ISL_8419356
	EPI_ISL_8419378
	EPI_ISL_8419875
	EPI_ISL_8419367
	EPI_ISL_8419379
	EPI_ISL_8419383
	EPI_ISL_8629173
	EPI_ISL_8419847
	EPI_ISL_8419786
	EPI_ISL_8419224
	EPI_ISL_8419426
	EPI_ISL_8629273
	EPI_ISL_8629269
	EPI_ISL_8629265
	EPI_ISL_8419395
	EPI_ISL_8419806
	EPI_ISL_8419932
	EPI_ISL_8629165
	EPI_ISL_8560013
	EPI_ISL_8603748
	EPI_ISL_8555537
	EPI_ISL_8555536
	EPI_ISL_8555368
	EPI_ISL_8625876
	EPI_ISL_8546647
	EPI_ISL_8529989
	EPI_ISL_8625877
	EPI_ISL_8529817
	EPI_ISL_8529415
	EPI_ISL_8529404
	EPI_ISL_8529368
	EPI_ISL_8529357
	EPI_ISL_8529325
	EPI_ISL_8529320
	EPI_ISL_8529269
	EPI_ISL_8528937
	EPI_ISL_8528912
	EPI_ISL_8529525
	EPI_ISL_8528885
	EPI_ISL_8583359
	EPI_ISL_8186689
	EPI_ISL_8607573
	EPI_ISL_8607570
	EPI_ISL_8578373
	EPI_ISL_8579033
	EPI_ISL_8579614
	EPI_ISL_8581082
	EPI_ISL_8580841
	EPI_ISL_8580801
	EPI_ISL_8625879
	EPI_ISL_8581145
	EPI_ISL_8582583
	EPI_ISL_8607606
	EPI_ISL_8583047
	EPI_ISL_8607607
	EPI_ISL_8607609
	EPI_ISL_8607605
	EPI_ISL_8607608
	EPI_ISL_8608268
	EPI_ISL_8625881
	EPI_ISL_8581911
	EPI_ISL_8528876
	EPI_ISL_8528836
	EPI_ISL_8629109
	EPI_ISL_8629132
	EPI_ISL_8629134
	EPI_ISL_8487263
	EPI_ISL_8629133
	EPI_ISL_8629141
	EPI_ISL_8629143
	EPI_ISL_8629135
	EPI_ISL_8629139
	EPI_ISL_8629137
	EPI_ISL_8629128
	EPI_ISL_8629148
	EPI_ISL_8629149
	EPI_ISL_8629142
	EPI_ISL_8629146
	EPI_ISL_8629154
	EPI_ISL_8629155
	EPI_ISL_8629158
	EPI_ISL_8629157
	EPI_ISL_8629156
	EPI_ISL_8629162
	EPI_ISL_8629140
	EPI_ISL_8504754
	EPI_ISL_8504750
	EPI_ISL_8629127
	EPI_ISL_8629108
	EPI_ISL_8629116
	EPI_ISL_8629110
	EPI_ISL_8629111
	EPI_ISL_8629115
	EPI_ISL_8629112
	EPI_ISL_8629118
	EPI_ISL_8629117
	EPI_ISL_8629119
	EPI_ISL_8629121
	EPI_ISL_8629120
	EPI_ISL_8629129
	EPI_ISL_8629131
	EPI_ISL_8629123
	EPI_ISL_8629126
	EPI_ISL_8629130
	EPI_ISL_8629159
	EPI_ISL_8419180
	EPI_ISL_8344182
	EPI_ISL_8419501
	EPI_ISL_8418562
	EPI_ISL_8438312
	EPI_ISL_8419499
	EPI_ISL_8419516
	EPI_ISL_8344489
	EPI_ISL_8419518
	EPI_ISL_8381456
	EPI_ISL_8419697
	EPI_ISL_8419589
	EPI_ISL_8419673
	EPI_ISL_8344062
	EPI_ISL_8419475
	EPI_ISL_8419682
	EPI_ISL_8417983
	EPI_ISL_8417980
	EPI_ISL_8437553
	EPI_ISL_8371879
	EPI_ISL_8329298
	EPI_ISL_8344564
	EPI_ISL_8344697
	EPI_ISL_8418144
	EPI_ISL_8418160
	EPI_ISL_8417994
	EPI_ISL_8329316
	EPI_ISL_8381504
	EPI_ISL_8419468
	EPI_ISL_8344068
	EPI_ISL_8419465
	EPI_ISL_8346786
	EPI_ISL_8437536
	EPI_ISL_8344154
	EPI_ISL_8437539
	EPI_ISL_8437547
	EPI_ISL_8344294
	EPI_ISL_8437540
	EPI_ISL_8382555
	EPI_ISL_8382464
	EPI_ISL_8344341
	EPI_ISL_8382577
	EPI_ISL_8437544
	EPI_ISL_8437542
	EPI_ISL_8344171
	EPI_ISL_8382565
	EPI_ISL_8418600
	EPI_ISL_8382802
	EPI_ISL_8382811
	EPI_ISL_8382745
	EPI_ISL_8344436
	EPI_ISL_8382791
	EPI_ISL_8382834
	EPI_ISL_8382820
	EPI_ISL_8437884
	EPI_ISL_8382829
	EPI_ISL_8418107
	EPI_ISL_8418122
	EPI_ISL_8418124
	EPI_ISL_8329328
	EPI_ISL_8345234
	EPI_ISL_8345186
	EPI_ISL_8418498
	EPI_ISL_8345319
	EPI_ISL_8418528
	EPI_ISL_8345538
	EPI_ISL_8345627
	EPI_ISL_8346719
	EPI_ISL_8437550
	EPI_ISL_8345653
	EPI_ISL_8345802
	EPI_ISL_8345914
	EPI_ISL_8346646
	EPI_ISL_8345977
	EPI_ISL_8346685
	EPI_ISL_8437543
	EPI_ISL_8329292
	EPI_ISL_8329286
	EPI_ISL_8437871
	EPI_ISL_8437525
	EPI_ISL_8329270
	EPI_ISL_8437551
	EPI_ISL_8437528
	EPI_ISL_8437527
	EPI_ISL_8437558
	EPI_ISL_8418258
	EPI_ISL_8435684
	EPI_ISL_8418271
	EPI_ISL_8345328
	EPI_ISL_8329353
	EPI_ISL_8418142
	EPI_ISL_8418172
	EPI_ISL_8418182
	EPI_ISL_8418173
	EPI_ISL_8418180
	EPI_ISL_8418187
	EPI_ISL_8418185
	EPI_ISL_8329351
	EPI_ISL_8418251
	EPI_ISL_8329313
	EPI_ISL_8344781
	EPI_ISL_8418246
	EPI_ISL_8418217
	EPI_ISL_8329357
	EPI_ISL_8329294
	EPI_ISL_8347442
	EPI_ISL_8329274
	EPI_ISL_8418231
	EPI_ISL_8329293
	EPI_ISL_8346890
	EPI_ISL_8418270
	EPI_ISL_8344957
	EPI_ISL_8347467
	EPI_ISL_8345024
	EPI_ISL_8345237
	EPI_ISL_8448885
	EPI_ISL_8418527
	EPI_ISL_8437730
	EPI_ISL_8445241
	EPI_ISL_8437910
	EPI_ISL_8445242
	EPI_ISL_8444273
	EPI_ISL_8418948
	EPI_ISL_8382359
	EPI_ISL_8438258
	EPI_ISL_8418968
	EPI_ISL_8458365
	EPI_ISL_8381677
	EPI_ISL_8459200
	EPI_ISL_8382143
	EPI_ISL_8381574
	EPI_ISL_8457900
	EPI_ISL_8437571
	EPI_ISL_8437577
	EPI_ISL_8382434
	EPI_ISL_8418900
	EPI_ISL_8418953
	EPI_ISL_8452473
	EPI_ISL_8437575
	EPI_ISL_8418945
	EPI_ISL_8418990
	EPI_ISL_8438241
	EPI_ISL_8418999
	EPI_ISL_8460171
	EPI_ISL_8419192
	EPI_ISL_8458805
	EPI_ISL_8438327
	EPI_ISL_8419161
	EPI_ISL_8419152
	EPI_ISL_8459553
	EPI_ISL_8438305
	EPI_ISL_8459472
	EPI_ISL_8419115
	EPI_ISL_8438219
	EPI_ISL_8419117
	EPI_ISL_8419145
	EPI_ISL_8419094
	EPI_ISL_8459737
	EPI_ISL_8438284
	EPI_ISL_8419077
	EPI_ISL_8445225
	EPI_ISL_8437973
	EPI_ISL_8419075
	EPI_ISL_8445240
	EPI_ISL_8419032
	EPI_ISL_8419027
	EPI_ISL_8418996
	EPI_ISL_8438323
	EPI_ISL_8381621
	EPI_ISL_8454110
	EPI_ISL_8381642
	EPI_ISL_8382383
	EPI_ISL_8382394
	EPI_ISL_8382277
	EPI_ISL_8381589
	EPI_ISL_8418705
	EPI_ISL_8382600
	EPI_ISL_8418679
	EPI_ISL_8382196
	EPI_ISL_8382523
	EPI_ISL_8382463
	EPI_ISL_8382467
	EPI_ISL_8437582
	EPI_ISL_8418577
	EPI_ISL_8418619
	EPI_ISL_8418566
	EPI_ISL_8437581
	EPI_ISL_8418614
	EPI_ISL_8437580
	EPI_ISL_8418587
	EPI_ISL_8437567
	EPI_ISL_8418656
	EPI_ISL_8418639
	EPI_ISL_8382314
	EPI_ISL_8418827
	EPI_ISL_8382350
	EPI_ISL_8418856
	EPI_ISL_8381703
	EPI_ISL_8382252
	EPI_ISL_8437583
	EPI_ISL_8382285
	EPI_ISL_8418853
	EPI_ISL_8382253
	EPI_ISL_8382114
	EPI_ISL_8382103
	EPI_ISL_8418830
	EPI_ISL_8381713
	EPI_ISL_8437584
	EPI_ISL_8418731
	EPI_ISL_8418767
	EPI_ISL_8381652
	EPI_ISL_8418764
	EPI_ISL_8382261
	EPI_ISL_8438429
	EPI_ISL_8598394
	EPI_ISL_8438292
	EPI_ISL_8437867
	EPI_ISL_8438438
	EPI_ISL_8438295
	EPI_ISL_8438449
	EPI_ISL_8438465
	EPI_ISL_8438430
	EPI_ISL_8438441
	EPI_ISL_8438445
	EPI_ISL_8437880
	EPI_ISL_8438432
	EPI_ISL_8438296
	EPI_ISL_8438436
	EPI_ISL_8598245
	EPI_ISL_8438454
	EPI_ISL_8438428
	EPI_ISL_8598405
	EPI_ISL_8438439
	EPI_ISL_8437888
	EPI_ISL_8438458
	EPI_ISL_8438443
	EPI_ISL_8419181
	EPI_ISL_8437875
	EPI_ISL_8382661
	EPI_ISL_8381722
	EPI_ISL_8381506
	EPI_ISL_8419188
	EPI_ISL_8457866
	EPI_ISL_8457968
[truncated: 1,772 more rows]
